# Supplementary material for: Effects of Sun Withering Degree on Black Tea Quality Revealed via Non-Targeted Metabolomics
Source: Foods. 2023 Jun 20;12(12):2430. doi: 10.3390/foods12122430 (PMC10297470; doi:10.3390/foods12122430)
Supplement: Supplementary file 1 [file foods-12-02430-s001.zip]

Archive with 1 entries (1 files):
- foods-2445032-supplementary.pdf
